# Supplementary material for: Screening of short-day onions for resistance to Stemphylium leaf blight in the seed-to-bulb stage (stage I) and bulb-to-seed stage (stage II)
Source: Front Plant Sci. 2022 Nov 16;13:1063685. doi: 10.3389/fpls.2022.1063685 (PMC9709266; doi:10.3389/fpls.2022.1063685)
Supplement: Supplementary file 2 [file Table_2.xlsx]

## Sheet: Origin & Status
Genotype	Genotypes/hybrids	Status	Breeeding Status/Origin	Breeding Institute	State
SBO001	PR/BS(II)-2-1	Breeding Line	F5	IARI, New Delhi	Delhi
SBO002	AKON080-4-4	Inbred	S2	IARI, New Delhi	Delhi
SBO003	JNDWO85-1	Inbred	S1	IARI, New Delhi	Delhi
SBO004	PR/BS(II)-4-6	Breeding Line	F1	IARI, New Delhi	Delhi
SBO005	L28-Sel-2	Inbred	S1	IARI, New Delhi	Delhi
SBO006	Sel383-17-9/AKON080-2	Breeding Line	F1	IARI, New Delhi	Delhi
SBO007	PM-12	Inbred	S1	IARI, New Delhi	Delhi
SBO008	AKON072-4-2	Inbred	S2	IARI, New Delhi	Delhi
SBO009	PM-21	Inbred	S1	IARI, New Delhi	Delhi
SBO010	AKON080-4-1	Inbred	S2	IARI, New Delhi	Delhi
SBO011	PR/BS(II)-4-3	Breeding Line	F1	IARI, New Delhi	Delhi
SBO012	2018-126-3/L-28W-6-3	Breeding Line	F1	IARI, New Delhi	Delhi
SBO013	Pusa Red	OPV	Public Institute	IARI, New Delhi	Delhi
SBO014	Pusa Red/AKON072-3-3	Breeding Line	F1	IARI, New Delhi	Delhi
SBO015	Sel-153/PRDN-3	Breeding Line	F1	IARI, New Delhi	Delhi
SBO016	PM-5	Inbred	S1	IARI, New Delhi	Delhi
SBO017	Pusa Red/AKON080-4-2	Breeding Line	F1	IARI, New Delhi	Delhi
SBO018	AKON-072-5(OP)-4	Inbred	S2	IARI, New Delhi	Delhi
SBO019	Sel383-17-9/ AKON080-3	Breeding Line	F1	IARI, New Delhi	Delhi
SBO020	PWR	OPV	Public Institute	IARI, New Delhi	Delhi
SBO021	L-28	OPV	Public Institute	NHRDF, Nasik	Maharashtra
SBO022	Pusa Sobha	OPV	Public Institute	IARI, New Delhi	Delhi
SBO023	B-780	OPV	Public Institute	MPKV, Maharashtra	Maharashtra
SBO024	Arka Pitambar	OPV	Public Institute	IIHR, Bengaluru	Karnataka
SBO025	VL Pyaz	OPV	Public Institute	VPKAS, Almora	Uttarakhand
SBO026	NHRdF Fursungi	OPV	Public Institute	NHRDF, Nasik	Maharashtra
SBO027	Pusa Sona	OPV	Public Institute	IARI, New Delhi	Delhi
SBO028	RO-252	OPV	Public Institute	RARI, Durgapura	Rajasthan
SBO029	Pusa Riddhi	OPV	Public Institute	IARI, New Delhi	Delhi
SBO030	Agrifound white	OPV	Public Institute	NHRDF, Nasik	Maharashtra
SBO031	GJWO11	OPV	Public Institute	JAU, Junagadh	Gujarat
SBO032	Arka Bheem	OPV	Public Institute	IIHR, Bengaluru	Karnataka
SBO033	Pusa Madhavi	OPV	Public Institute	IARI, New Delhi	Delhi
SBO034	KRR	OPV	Public Institute	CSAUAT, Kanpur	Uttar Pradesh
SBO035	JNDWO-85	OPV	Public Institute	JAU, Junagadh	Gujarat
SBO036	Sukhsagar	OPV	Public Institute	Landrace	West Bengal
SBO037	RO-59	OPV	Public Institute	RARI, Durgapura	Rajasthan
SBO038	AVON1021 (S1)	Introduction	S1	AVRDC, Taiwan	Taiwan
SBO039	AKON072-5-1 (OP)	Inbred	S2	IARI, New Delhi	Delhi
SBO040	AKON070-1	Inbred	S1	IARI, New Delhi	Delhi
SBO041	Sel383/BS#27-14	Breeding Line	F1	IARI, New Delhi	Delhi
SBO042	Sel383/BS#27-17	Breeding Line	F1	IARI, New Delhi	Delhi
SBO043	NF723-2	Inbred	S1	IARI, New Delhi	Delhi
SBO044	EGRN-1/PRDN-2-1	Breeding Line	F1	IARI, New Delhi	Delhi
SBO045	PM-16-1	Inbred	S2	IARI, New Delhi	Delhi
SBO046	EGRN-1/PRDN×-2-2	Breeding Line	F1	IARI, New Delhi	Delhi
SBO047	PM-16-2	Inbred	S2	IARI, New Delhi	Delhi
SBO048	Sel153-1-N-3/PRDN-3-3	Breeding Line	F1	IARI, New Delhi	Delhi
SBO049	JNDWO85× PS-10-4	Breeding Line	F1	IARI, New Delhi	Delhi
SBO050	Sel153-1-N-3/PRDN-3-1	Breeding Line	F1	IARI, New Delhi	Delhi
SBO051	Sel383/BS#27-16	Breeding Line	F1	IARI, New Delhi	Delhi
SBO052	AKON083/AKON080-3	Breeding Line	F1	IARI, New Delhi	Delhi
SBO053	EG112-5×AKON072-5	Breeding Line	F1	IARI, New Delhi	Delhi
SBO054	AKON085-1-2	Inbred	S2	IARI, New Delhi	Delhi
SBO055	AKON083/BKSN-1-2	Breeding Line	F1	IARI, New Delhi	Delhi
SBO056	EG112-5/AKON072-3	Breeding Line	F1	IARI, New Delhi	Delhi
SBO057	Sel153-1/AKON072-2	Breeding Line	F1	IARI, New Delhi	Delhi
SBO058	Sel153-1/AKON072-6	Breeding Line	F1	IARI, New Delhi	Delhi
SBO059	EGRN-2/SSRN-2-4	Breeding Line	F1	IARI, New Delhi	Delhi
SBO060	EG112-5/AKON072-4	Breeding Line	F1	IARI, New Delhi	Delhi
SBO061	EG112-5/AKON072-2	Breeding Line	F1	IARI, New Delhi	Delhi
SBO062	Sel 383/BS#27-15	Breeding Line	F1	IARI, New Delhi	Delhi
SBO063	NF723-6	Inbred	S1	IARI, New Delhi	Delhi
SBO064	Sel153-1-N-3/PRDN-3-2	Breeding Line	F1	IARI, New Delhi	Delhi
SBO065	Sel153-1/AKON072-4	Breeding Line	F1	IARI, New Delhi	Delhi
SBO066	NF723-9	Inbred	S1	IARI, New Delhi	Delhi
SBO067	Sel153-N-1/AKON080(P-2)	Breeding Line	F1	IARI, New Delhi	Delhi
SBO068	EGRN-2/SSRN-2-1	Breeding Line	F1	IARI, New Delhi	Delhi
SBO069	AKON083/AKON080-1	Breeding Line	F1	IARI, New Delhi	Delhi
SBO070	Sel153-1/AKON072-5	Breeding Line	F1	IARI, New Delhi	Delhi
SBO071	EGRN-2/SSRN-2-2	Breeding Line	F1	IARI, New Delhi	Delhi
SBO072	KSP1118 F1 1789484	Hybrid	Private Company	Kalash Seeds	Maharashtra
SBO073	KSP 1495 F1 1789482	Hybrid	Private Company	Kalash Seeds	Maharashtra
SBO074	Sel153-N-1/SSR-3-5	Breeding Line	F1	IARI, New Delhi	Delhi
SBO075	Sel153-N-1/ AKON-083(P-6)	Breeding Line	F1	IARI, New Delhi	Delhi
SBO076	L-28-Self-1	Inbred	S2	IARI, New Delhi	Delhi
SBO077	Sel 153-N-1/AKON083(P-3)	Breeding Line	F1	IARI, New Delhi	Delhi
SBO078	AKON072-1-2	Inbred	S2	IARI, New Delhi	Delhi
SBO079	AKON072-4-4	Inbred	S2	IARI, New Delhi	Delhi
SBO080	AKON072-1(OP)-1	Inbred	S2	IARI, New Delhi	Delhi
SBO081	AKON-072-4-1	Inbred	S2	IARI, New Delhi	Delhi
SBO082	L-28-1-1	Inbred	S2	IARI, New Delhi	Delhi
SBO083	AKON072-4-3	Inbred	S2	IARI, New Delhi	Delhi
SBO084	AKON087-1(OP)	Inbred	S1	IARI, New Delhi	Delhi
SBO085	PM-11	Inbred	S1	IARI, New Delhi	Delhi
SBO086	L-28-2-1	Inbred	S2	IARI, New Delhi	Delhi
SBO087	PM-16	Inbred	S1	IARI, New Delhi	Delhi
SBO088	AKON072-5(OP)-5	Breeding Line	F1	IARI, New Delhi	Delhi
SBO089	PWF	OPV	Public Institute	IARI, New Delhi	Delhi
SBO090	Bhima Shakti	OPV	Public Institute	ICAR-DOGR, Pune	Maharashtra
SBO091	2018-126-3/L-28-W-6-3	Breeding Line	F1	IARI, New Delhi	Delhi
SBO092	EGRN-2/SSN-2-3	Breeding Line	F1	IARI, New Delhi	Delhi
SBO093	Bhima Safed	OPV	Public Institute	ICAR-DOGR, Pune	Maharashtra
SBO094	JRO11	OPV	Public Institute	JAU, Junagadh	Gujarat
SBO095	Punjab Naroha	OPV	Public Institute	PAU, Ludhiana	Punjab
SBO096	HOS4	OPV	Public Institute	CCSHAU, Hisar	Haryana
SBO097	Hisar-2(Waxy)	Inbred	S1	IARI, New Delhi	Delhi
SBO098	NHRDF Red 4	OPV	Public Institute	NHRDF, Nasik	Maharashtra
SBO099	PRO-6	OPV	Public Institute	PAU, Ludhiana	Punjab
SBO100	Early Grano	OPV	Public Institute	IARI, New Delhi	Delhi
SBO101	Bhima Shweta	OPV	Public Institute	ICAR-DOGR, Pune	Maharashtra
SBO102	Phursungi Local	OPV	Public Institute	NHRDF, Nasik	Maharashtra
SBO103	Bhima Light Red	OPV	Public Institute	ICAR-DOGR, Pune	Maharashtra
SBO104	GWO-1	OPV	Public Institute	JAU, Junagadh	Gujarat
SBO105	Bhima Kiran	OPV	Public Institute	ICAR-DOGR, Pune	Maharashtra
SBO106	JGWO-3	OPV	Public Institute	JAU, Junagadh	Gujarat
SBO107	AKON087-2	Inbred	S1	IARI, New Delhi	Delhi
SBO108	Sel153-1-N-3/PRDN-3-5	Breeding Line	F1	IARI, New Delhi	Delhi
SBO109	Hisar2-Sel-1-1	Inbred	S2	IARI, New Delhi	Delhi
SBO110	JNDWO85/PS-10-3	Breeding Line	F1	IARI, New Delhi	Delhi
SBO111	Hisar3-2-1	Inbred	S2	IARI, New Delhi	Delhi
SBO112	JWDWO85×PS-10-2	Breeding Line	F1	IARI, New Delhi	Delhi
SBO113	JNDWO85×PS-10-1	Breeding Line	F1	IARI, New Delhi	Delhi
SBO114	AKON072-5-OP-9	Inbred	S2	IARI, New Delhi	Delhi
SBO115	Sel153-1-N-3/PRDN-3-4	Breeding Line	F1	IARI, New Delhi	Delhi
SBO116	Hisar-2(Self-2)	Inbred	S1	IARI, New Delhi	Delhi
SBO117	Sel 153-1-N-3/PRDN-3-6	Breeding Line	F1	IARI, New Delhi	Delhi
SBO118	AKON072-5-2(OP)	Inbred	S2	IARI, New Delhi	Delhi
SBO119	AVON 1021-2(OP)	Inbred	S1	IARI, New Delhi	Delhi
SBO120	KSP1497 F1 1789514	Hybrid	Private Company	Kalash Seeds	Maharashtra
SBO121	KSP1397 F1 1789525	Hybrid	Private Company	Kalash Seeds	Maharashtra
SBO122	Red Coach	Hybrid	Private Company	Enza Zaden	India
SBO123	KSP1121 F1 1789524	Hybrid	Private Company	Kalash Seeds	India
SBO124	Sel153N-1/SSR-3-4	Breeding Line	F1	IARI, New Delhi	Delhi
SBO125	Sel153N-1/SSR-3	Breeding Line	F1	IARI, New Delhi	Delhi
SBO126	Sel153-1/AKON 083(P-5)	Breeding Line	F1	IARI, New Delhi	Delhi
SBO127	2018-126-2/AKON 083-3-4	Breeding Line	F1	IARI, New Delhi	Delhi
SBO128	121A-7/126-183-1-2	Breeding Line	F1	IARI, New Delhi	Delhi
SBO129	AKON080-3-2	Inbred	S2	IARI, New Delhi	Delhi
SBO130	AKON081	OPV	Black Crown	Jindal Seeds	India
SBO131	AKON068	OPV	Red Creole1	Avalon	USA
SBO132	AKON093	Hybrid	Farm Sona	NSC	India
SBO133	Agrifound Dark Red	OPV	Public Institute	NHDRF, Nasik	Maharashtra
SBO134	AKON073	OPV	Black Beauty	Agroseeds	India
SBO135	AKON070	Hybrid	Onion 301	Tycoon Seeds	India
SBO136	AKON075	Hybrid	Indam 4	Indo American Hybrid Seeds	India
SBO137	L-28	OPV	Public Institute	NHRDF, Nasik	Maharashtra
SBO138	AKON080	OPV	Red Creole3	Nutech Seeds	India
SBO139	L733	OPV	Public Institute	NHRDF, Nasik	Maharashtra
SBO140	AKON077	Hybrid	BSS262	Kalash Seeds	India
SBO141	AKON078	Hybrid	F1 hybrid (Kalash)	Kalash Seeds	India
SBO142	AKON071	OPV	Black Gold (Jindal)	Jindal Seeds	India
SBO143	Agrifound Light Red	OPV	Public Institute	NHRDF, Nasik	Maharashtra
SBO144	AKON082	OPV	Yellow Grano	Edena Seeds	USA
SBO145	Matahari	Hybrid	Nunhems	Nunhems	India
SBO146	KSP1496 F1 1789555	Hybrid	IAHS	Indo American Hybrid Seeds	India
SBO147	T-821	Hybrid	Takii Seeds	Takii Seeds	Japan
SBO148	Ceylon	Hybrid	Seminis	Seminis	India
SBO149	Indam-4	Hybrid	IAHS	Indo American Hybrid Seeds	India
SBO150	Sel153-N-2/PRDN-2-2	Breeding Line	F2s	IARI, New Delhi	Delhi
SBO151	EG×-1-2018.1 Waxi 1	Breeding Line	F2s	IARI, New Delhi	Delhi
SBO152	Sel 153-N-3/PRDN-3-6	Breeding Line	F2s	IARI, New Delhi	Delhi
SBO153	Sel 153 N-2/PRDN-3-1	Breeding Line	F2s	IARI, New Delhi	Delhi
SBO154	AKON072-6	Inbred	S1	IARI, New Delhi	Delhi
SBO155	AKON069	Hybrid	White Creole	Edena Seeds	USA
SBO156	AKON079	OPV	Sukhsagar2	Krishi Kalyan Seeds Corp.	India
SBO157	AKON087	Hybrid	Juni	Nunhems	India
