# Supplementary material for: Screening of short-day onions for resistance to Stemphylium leaf blight in the seed-to-bulb stage (stage I) and bulb-to-seed stage (stage II)
Source: Front Plant Sci. 2022 Nov 16;13:1063685. doi: 10.3389/fpls.2022.1063685 (PMC9709266; doi:10.3389/fpls.2022.1063685)
Supplement: Supplementary file 3 [file Table_3.xlsx]

## Sheet: Sheet1
Genotype	Leaf color	Bulb colour	Plant Height (cm)	Leaf Length (cm)	Leaf Width (cm)	Number of Leaves	Pseudostem Length (cm)	Pseudostem diameter (mm)	Neck Thickness (cm)	Equatorial Diameter (mm)	Polar Diameter (mm)	Avergae Bulb Weight (g)	Gross Yield (t/ha)	Marketable Yield (t/ha)	Days to Maturity	Total Soluble Solids (°B)	Dry Matter (%)	Bolting (%)	Percent Disease Incidence (%)	AUDPC	Disease Reaction
SBO001	Green	Light Red	68.13	56.72	0.93	6.52	9.26	12.54	0.88	53.46	46.67	73.6	21.67	18.67	128	12.2	11.44	5.83	31.6	478	MS
SBO002	Green	Red	73.76	62.09	1.34	6.63	9.37	8.67	0.5	55.44	52.03	84.4	28.11	25.33	98.5	13.88	11.95	2.5	24.4	362	MS
SBO003	Green	Red	61.96	54.27	0.8	7.11	13.26	10.98	0.63	53.2	51.08	75.6	30.56	27.56	99	12.43	10.38	1.67	34.4	596	MS
SBO004	Dark Green	Pink	55.8	42.8	0.75	6.84	11.05	9.49	0.49	47.58	44.62	59.2	24.89	22.67	98	13.7	8.95	2.5	44	612	S
SBO005	Dark Green	Dark Red	70.02	56.56	1.25	6.96	9.96	16	1.18	48.26	45.45	71.6	20.28	17.44	116	12.43	8.54	2.5	23.6	354	MS
SBO006	Green	Dark Red	69.38	56.63	0.88	6	8.84	11.92	0.57	56.04	49.86	90.6	34	32.11	113	13	11.78	0	20.8	304	MS
SBO007	Green	Pink	69.53	58.01	1.13	8.07	9.65	10.64	0.64	46.68	44.94	65	24.22	20.11	119.5	13.98	12.56	0	21.6	352	MS
SBO008	Green	Dark Red	81.04	68.89	1.09	6.51	9.26	12.34	0.77	49.83	47.96	76.4	21.33	19.44	97.5	13.23	11.53	3.33	37.2	550	MS
SBO009	Green	Pink	72.07	62.68	1.08	7.49	12.98	13.76	0.88	54.7	49.89	88	29.28	27.56	99	14.2	10.82	2.5	28	368	MS
SBO010	Green	Dark Red	75.31	64.05	1.76	6.75	9.04	10.65	0.81	56.04	52.7	79.8	35	32.33	99.5	12.49	11.85	5.83	32.4	458	MS
SBO011	Green	Pink	77.34	68.24	1.32	7.8	11.23	16.18	0.91	49.46	42.89	56.6	25.89	21.22	99	13.18	9.77	4.17	18	238	MR
SBO012	Green	Red	69.53	59.9	1.24	6.88	9.31	14.25	0.8	50.33	50.75	80	27.11	22.89	105.5	15.3	11.16	0	33.6	504	MS
SBO013	Green	Red	74.21	61.89	0.8	7.76	10.81	15.5	0.87	53.55	50.49	78	33.33	25.56	110	9.38	8.02	0	24.8	324	MS
SBO014	Green	Red	64.84	51.42	1.22	6.86	9.84	10.7	0.69	50.91	48.23	51.8	17.44	13.89	98	14.3	13.34	0	24	324	MS
SBO015	Green	Light Red	72.38	60.45	1.37	7.19	10.66	13.54	0.89	51.15	46.67	67.4	23.22	20.33	117	11.65	10.34	0	25.6	340	MS
SBO016	Light Green	Brown	83.74	68.89	1.42	7.94	13.07	15.5	1.02	56.01	52.91	76.6	30.33	26.78	117.5	14.65	11.84	0	28	404	MS
SBO017	Green	Light Red	67.35	59.66	1.16	6.47	9.86	11.76	0.57	53.65	46.6	66	13.9	11.39	117	14.68	12.07	0	24.4	362	MS
SBO018	Green	Red	72.16	61.07	1.04	6.46	9.8	8.01	0.45	44.02	43.81	51.6	17.5	13.78	100.5	15.45	12.24	0	29.6	452	MS
SBO019	Green	Dark Red	66.23	55.06	1.14	7.33	10.01	12.39	0.61	55.62	48.12	73.2	29.78	27.72	122	13.35	12.19	0	26	402	MS
SBO020	Green	White	76.63	63.8	1.73	8.54	10.69	16.82	1.2	53.19	48.65	79.8	41.61	35.44	120.5	11.63	12.27	0	30.4	456	MS
SBO021	Green	Dark Red	80.06	68.88	1.58	7.92	14.74	12.45	0.8	47.82	48.25	72.6	29.89	24.33	121.5	9.95	7.56	5.83	27.6	482	MS
SBO022	Green	Brown	70.34	56.35	1.12	7.91	11.6	12.94	0.82	46.97	46.21	71	36.44	31.33	121.5	15.65	10.89	4.17	36.8	620	MS
SBO023	Green	Pink	86.7	75.79	1.85	8.24	16.63	15.78	0.99	53.13	50.43	68.2	34.72	28.11	120	9.5	11.88	0	16.4	290	MR
SBO024	Green	Yellow	69.86	58.83	1.27	7.6	14.46	12.6	0.8	57.65	53.29	83	37.28	32.89	112	12.28	11.57	0	29.4	423	MS
SBO025	Green	Red	65.22	54.65	1.48	7.26	12.3	11.59	0.6	56.3	50.36	84	32.89	28.67	112	11.15	15.26	1.67	30	378	MS
SBO026	Green	Red	68.55	56.59	1.13	7.66	12.02	9.52	0.52	56.22	49.66	76	27.22	24.78	115	11.63	9.7	0	31	423	MS
SBO027	Green	Yellow	76.7	61.96	1.43	8.55	14.11	16.89	0.61	49.04	49.21	83	31.44	26.28	118	13.95	9.61	1.67	42.4	632	S
SBO028	Dark Green	Dark Red	66.53	57.04	1.22	6.7	13.48	10.9	0.71	51.46	45.66	69.4	25.11	21.44	120	12.68	8.94	5	44	720	S
SBO029	Green	Dark Red	69.3	59.96	1.2	7.13	13.12	11.9	0.77	53.07	47.87	70	27.67	23.33	128	11.45	9.36	3.33	35.2	484	MS
SBO030	Green	White	70.94	56.85	1.16	7.51	15.18	10.64	0.61	57.64	52.58	74.6	23.33	21.33	119	14.03	11.61	4.17	37.6	536	MS
SBO031	Green	White	73.54	62.62	1.6	7.65	11.94	9.56	0.51	51.25	52.18	72	29.67	25	121.5	12.3	10.93	1.67	25.2	450	MS
SBO032	Green	Red	63.49	49.77	0.62	6.12	13.98	8.75	0.41	50.77	48.82	60.6	23	19.78	112	13.85	11.04	0	18.8	334	MR
SBO033	Dark Green	Brown	66.98	54.75	0.73	8.2	13.45	9.73	0.71	48.85	47.94	72	35.56	28.56	122	14.33	11.34	1.67	22	402	MS
SBO034	Green	Light Red	65.54	51.57	0.93	6.53	11.83	9.63	0.59	58.69	51.19	78.8	20.39	17.78	115	15.28	9.51	2.5	31.6	562	MS
SBO035	Green	White	65.4	53.1	0.82	7.26	11.76	12.24	0.72	52.6	48.85	81	26.67	23.44	104.5	13.5	12.74	0.83	25.2	418	MS
SBO036	Green	Red	67.92	58.49	1.05	7.22	13.45	8.99	0.61	55.25	53.08	96	26.78	22.67	98	13.58	11.72	1.67	24.4	370	MS
SBO037	Green	Dark Red	72.71	59.09	1.34	7.18	15.63	11.04	0.59	57.78	50.06	79.6	27	22.33	98	12.33	11.63	3.33	31.6	434	MS
SBO038	Green	Red	60.25	47.71	1.72	6.43	16.04	17.98	1.23	42.57	38.06	39.2	14.33	10.89	99.5	13.85	12.2	8.33	30	462	MS
SBO039	Green	Light Red	69.13	56.69	0.94	7.7	14.59	14.73	0.82	51.68	49.79	80.6	27.56	23.22	115	11.9	11.61	2.5	26.4	420	MS
SBO040	Green	Dark Red	62.28	49.53	0.76	7.29	10.84	8.85	0.45	54.32	47.37	67	17.11	13.56	112.5	12.28	12.43	4.17	33.2	498	MS
SBO041	Light Green	Red	60.16	46.86	0.64	6.97	13.95	9.36	0.61	54.23	47.31	60	21.11	17.67	99.5	12.47	10.49	0	16.4	346	MR
SBO042	Light Green	Dark Red	61.75	50.14	0.56	6.63	12.55	9.05	0.61	49.29	47.34	52.2	17.11	14.22	101	12.1	10.47	0	16.4	242	MR
SBO043	Dark Green	Red	67.94	56	0.91	6.69	12.97	8.16	0.57	57.71	52.76	82.8	34.44	28.78	112	10.68	11.04	3.33	35.2	592	MS
SBO044	Dark Green	Red	75	62.41	0.98	6.17	17.5	9.33	0.63	48.57	48.29	75.6	27	23	97	10.08	11.11	10.83	16.8	272	MR
SBO045	Green	Light Red	75.56	61.12	1.06	7.78	15.43	11.43	0.78	51.27	53.22	72.2	26.56	22.11	128	12.1	10.25	6.67	35.6	526	MS
SBO046	Dark Green	Light Red	69.88	56.75	0.53	6.57	15.15	5.17	0.45	48.7	48.38	72.2	29.89	26.56	105	10.3	10.39	0	25.6	412	MS
SBO047	Green	Brown	82.87	66.53	0.94	7.23	14.56	13.1	0.89	49.76	46.22	68	33.78	31.11	119	12.35	12.02	0	15.2	260	MR
SBO048	Dark Green	Red	69.47	56.48	0.85	7.2	11.53	10.09	0.73	49.64	48.98	68	28.22	26	129.5	11.43	9.36	0	32.4	478	MS
SBO049	Green	White	61.42	46.45	1.04	8.72	12.52	10.09	0.66	48.83	42.86	74	30.67	28.11	121	13.2	11.22	0	40.4	538	S
SBO050	Light Green	Red	69.61	56.21	0.81	7.63	11.26	11.07	0.58	51.14	49.37	74.8	33.22	28.89	130	11.33	11.61	0	31.2	392	MS
SBO051	Light Green	Red	62.28	50.44	0.71	6.52	13.21	12.1	0.75	53.23	47.57	64.2	22.56	19.11	98	11.12	11.78	0	37.6	544	MS
SBO052	Green	Red	72.35	60.52	0.84	8.07	15.93	8.3	0.47	45.09	41.73	68.2	18.56	14.22	110	12.7	11.1	0	40.8	576	S
SBO053	Dark Green	Red	69.05	56.34	1.76	6.67	14.98	8.42	0.64	58.69	54.29	55.4	23.11	19.67	113.5	12.63	10.77	6.67	48.4	634	S
SBO054	Dark Green	Red	73.73	58.79	1.11	6.28	13.28	8.31	0.54	48.25	47.1	70.6	37	34	117.5	12	9.36	0	46.4	696	S
SBO055	Green	Red	70.82	53.31	0.82	5.73	15.3	5.7	0.45	53.2	49.06	62.4	21.33	17.67	101	10.6	6.53	1.67	46.8	614	S
SBO056	Dark Green	Red	78.34	64.71	0.7	7.27	15.75	7.33	0.38	45.05	42.5	53.8	24.67	20.56	106	14.65	9.31	3.33	42.8	594	S
SBO057	Dark Green	Red	76.67	59.9	0.55	7.1	14.38	7.94	0.52	51.61	47.98	65.8	21.33	17.44	107	11.6	10.3	2.5	41.6	596	S
SBO058	Dark Green	Yellow	72.95	53.64	0.91	6.52	14.34	9.9	0.55	52.84	49.55	64.8	19.22	16.67	121	14.78	8.83	0	45.6	624	S
SBO059	Dark Green	Red	78.96	67.93	0.74	5.98	14.89	7.54	0.44	54.53	53.73	82	29.11	25.78	108.5	12.23	12.81	1.67	35.2	460	MS
SBO060	Dark Green	Red	67.57	51.43	0.93	6.09	13.5	8.3	0.62	54.87	45.58	64	23.44	20.67	118	14.35	12.7	3.33	39.6	586	MS
SBO061	Green	Red	79.47	64.68	0.72	10.17	13.01	6.05	0.45	52.27	48.01	71.8	25.33	22.33	117.5	12.13	10.81	0	42.4	588	S
SBO062	Green	Pink	80.07	65.23	0.8	10.73	13.77	8.41	0.6	49.31	47.09	52.4	32.56	25.56	108	12.84	11.09	0	22.8	382	MS
SBO063	Dark Green	Red	73.12	61.87	1.06	7.05	13.89	9.42	0.57	50.39	48.33	63	35	30	109.5	11.98	13.26	0	31.2	444	MS
SBO064	Dark Green	Red	75.29	59.72	0.97	5.86	14.63	8.44	0.43	50.31	46.78	66.6	21.33	18.11	118	11.58	10.15	0	32	456	MS
SBO065	Dark Green	Red	71.82	57.33	0.67	7.74	13.97	8.58	0.63	55.5	49.56	59	14.11	10.44	113	13.93	10.68	5.83	38.4	620	MS
SBO066	Dark Green	Red	80.45	70.69	1	7.44	13.86	10.74	0.65	51.48	49.3	82.2	29.44	25.89	113	12.73	11.84	0	37.2	594	MS
SBO067	Dark Green	Red	65.87	60.35	0.61	7.11	12.75	8.51	0.57	48.24	44.6	60.6	21.67	18.44	105	12.73	9.78	0	32.8	508	MS
SBO068	Dark Green	Red	63.16	50.76	0.98	6.41	12.8	10.22	0.61	46.7	46.91	69.2	15.89	12.11	117.5	13.08	7.23	0	34.8	538	MS
SBO069	Green	Dark Red	71.62	60.27	0.98	6.65	12.77	9.81	0.64	56.76	49.23	68	20.17	16	116	15.88	10.54	0	30	462	MS
SBO070	Dark Green	Red	73.68	58.82	0.97	6.42	15.61	9.9	0.47	46.97	43.77	45	16.33	12.44	106	15.5	8.94	0	42.4	624	S
SBO071	Green	Dark Red	81.18	68.3	0.97	7.99	13.39	8.92	0.54	46.89	47.81	73.2	40.56	38	116	13.75	11.52	0	34.8	562	MS
SBO072	Green	Light Red	71.09	58.61	0.76	6.96	15.41	8.53	0.56	53.25	50.79	71.4	27.44	24.11	106	12.3	10.43	0	30.4	433	MS
SBO073	Green	Red	63.12	50.11	1	6.8	13.73	6.55	0.41	47.55	45.18	64.4	21.11	17.56	97	12.3	9.67	10	30.8	386	MS
SBO074	Dark Green	Dark Red	60.52	47.43	0.56	6.75	12.47	6.41	0.43	53.06	51.76	64.8	28.22	23.44	104	11.9	10.95	4.17	36.4	478	MS
SBO075	Green	Red	73.12	59.58	0.8	6.6	14.16	6.93	0.51	50.87	51.99	65.6	31.33	29.11	98.5	13.3	10.86	0	29.6	392	MS
SBO076	Green	Red	67.07	57.2	0.97	7.65	12.16	8.68	0.53	49.71	46.59	57.2	10.11	7.89	116.5	12.18	11.01	0	14.8	242	MR
SBO077	Green	Red	80.26	67.04	0.87	6.97	12.98	7.5	0.58	43.06	47.42	62.6	19.33	16.56	98.5	9.83	9.71	0	16.8	304	MR
SBO078	Green	Light Red	80.54	70.34	1.3	11.11	15.2	16.45	1.18	54.26	48.83	56	21.78	16.11	117.5	11.03	12.48	10.83	23.2	316	MS
SBO079	Green	Light Red	51.54	40.59	1.22	5.87	16.53	9.6	0.62	44.46	40.46	45.6	16.22	13.67	117	13.68	9.61	0	45.2	602	S
SBO080	Green	Light Red	78.68	67.24	1.92	8.18	14.5	16.87	1.27	56.6	50.49	71.2	27.44	23.33	129	11.38	8.13	0	29.3	378.5	MS
SBO081	Green	Red	69.73	59.27	1.14	6.88	16.91	11.48	0.64	45.63	40.73	48.8	25.89	21.67	112.5	15.38	10.27	1.67	40.4	554	S
SBO082	Light Green	Red	69.19	54.86	1.14	7.52	16.07	8.54	0.47	56.12	47.93	61.6	22.67	19.33	121	12.03	10.8	7.5	46.4	608	S
SBO083	Green	Red	71.25	54.81	1.1	5.51	13.94	9.46	0.55	55.98	49.09	65.2	18.33	15.78	106	14.63	10.58	0	41.6	548	S
SBO084	Green	Light Red	75.28	63.52	1.32	8.37	15.8	10.1	0.56	49.99	47.69	85	37.78	34.44	105.5	10.65	9.95	0	30.8	478	MS
SBO085	Green	Brown	79.61	69.42	1.66	6.98	14.95	9.89	0.47	52.38	47.69	77.6	25.56	21.44	121	11.8	8.75	0	46.6	617	S
SBO086	Light Green	Light Red	79.1	63	1.57	9.83	12.32	14.45	1.23	55.1	51.97	85.8	28.83	21.17	130	12.35	9.78	0	39.2	560	MS
SBO087	Green	Light Red	72.27	59.25	1.29	7.92	13.49	11.17	0.7	50.66	51.1	53.2	32	28.89	120.5	12.28	11.71	0	25.2	342	MS
SBO088	Green	Red	69.38	58.33	1.73	7.14	14.91	10.13	0.62	44.77	41.69	55.2	23.11	19.39	122.5	13.53	12.81	5	40.4	562	S
SBO089	Green	White	74.75	61.96	1.36	8.38	14.77	11.43	0.52	52.9	48.78	79.2	35.44	29.22	129	12.43	10.57	0	33.2	466	MS
SBO090	Green	Red	72.32	56.79	1.4	9.4	16.85	10.71	0.74	51.99	48.73	68	20.17	17.5	118.5	13.33	5.75	6.67	31.2	432	MS
SBO091	Green	Light Red	75.85	60.76	1.36	7.24	21.82	11.06	0.57	39.05	49.15	62	34.11	32	108	10.45	11.24	2.5	20.4	350	MS
SBO092	Green	Red	63.48	50.78	1.08	6.92	15.29	8.26	0.64	57.07	57.16	67.4	25	22.33	100.5	12.1	8.24	0	28.4	394	MS
SBO093	Green	White	64.55	48.07	1.44	7.05	17.11	9.68	0.67	56.12	50.83	85.6	24.33	22.33	105	12.98	11.94	17.5	31.2	388	MS
SBO094	Green	Red	70.7	57.82	1.28	7.95	15.06	10.22	0.78	55.75	52.09	77.8	31.89	26.56	117	12.7	10.69	0	27.2	376	MS
SBO095	Green	Red	74.42	57.82	1.47	7.22	15.52	11.94	0.7	50.71	46.77	64	18.33	14.5	117	11.75	14.71	0	27.6	362	MS
SBO096	Green	Red	70.84	59.99	1.58	8.07	13.39	9.59	0.53	51.23	46.17	76	26.89	22.11	122.5	11.7	14.72	0	22.8	358	MS
SBO097	Green	Dark Red	78.4	66.17	1.28	8.12	13.4	11.05	0.55	45.5	49.4	80.8	21.67	16.67	129	11.13	11.18	0	16.8	252	MR
SBO098	Green	Red	68.56	56.57	1.28	6.9	17.13	10.08	0.7	45.32	44.05	74	27.22	23.56	117.5	11.5	12	0	18.4	244	MR
SBO099	Green	Red	81.71	69.91	1.96	9	12.89	12.34	0.86	53.1	46.35	77.4	21.56	18.78	123	13.95	11.82	4.17	26.8	398	MS
SBO100	Green	Yellow	73.65	56.96	1.87	7.36	13.87	10.23	0.61	56.5	52.35	99.2	29.44	26	110.5	14.48	12.9	0	51.6	574	S
SBO101	Green	White	59.3	45.42	1.06	7.33	14.81	10.94	0.65	47.84	48.32	77.2	28.22	23.89	112	11.13	8.7	3.33	34.4	456	MS
SBO102	Green	Red	67.96	49.49	1.16	6.37	15.35	12.38	0.7	53.47	49.45	86.6	32.67	28.78	112.5	10.25	11.94	0	27.6	358	MS
SBO103	Green	Light Red	69.37	54.38	1.16	6.74	14.95	10.53	0.85	54.91	50.28	69.4	24.56	20.67	116.5	14.25	12.26	0	26	374	MS
SBO104	Green	White	77.76	62.61	1.97	6.98	18.48	10.56	0.65	46.3	44.37	79.6	18.11	19.33	112	12.95	11.77	15	34	430	MS
SBO105	Green	Light Red	60.76	46	1.23	7.48	13.49	8.53	0.64	56.37	51.55	77.8	35.33	32	114	13.2	10.53	3.33	30	382	MS
SBO106	Green	White	63.37	47.14	1.68	6.82	14.29	12.98	0.73	55.27	49.48	69.2	33.56	31.22	108.5	12.17	11.73	5	41.6	480	S
SBO107	Dark Green	Dark Red	73.75	60.5	1.09	7.37	12.98	8.93	0.62	57.9	48.33	80	35.22	33.11	124	11.03	9.36	0	50	562	S
SBO108	Light Green	Light Red	68.43	53.68	1.16	7.07	13.2	9.97	0.71	48.14	44.12	66.4	30.56	26.11	130	14.48	12.45	0	39.2	456	MS
SBO109	Light Green	Dark Red	71.97	58.85	1.93	9.53	19.16	14.51	1.18	45.88	43.98	60.8	20.61	18.56	129	13.25	10.36	4.17	28.8	380	MS
SBO110	Green	White	64.44	48.02	1.03	8.2	18.32	9.06	0.59	50.43	48.39	74.6	28.56	25.06	119	12.13	8.88	0	24.8	328	MS
SBO111	Green	Light Red	74.65	57.92	1.95	7.73	18.99	9.65	0.53	51.08	45.02	75.4	31.33	29.78	102	12.35	9.82	3.33	22	318	MS
SBO112	Green	White	70.2	58.91	1.23	7.19	13.68	9.58	0.63	49	47.3	73.6	29.94	26.22	130	10.85	9.95	0	17.2	298	MR
SBO113	Green	White	67.95	53.72	1.08	7.33	15.57	10.1	0.64	47.33	44.89	61.8	30.11	28.33	129	10.23	10.36	0	13.2	230	MR
SBO114	Light Green	Red	69.88	51.53	1.38	7.94	14.94	8.49	0.52	53.04	44.95	68.4	25.67	22.83	119	12.95	12.35	0.83	30.8	466	MS
SBO115	Light Green	Red	70.77	58.59	2.07	6.92	15.36	10.37	0.76	50.49	47.97	60	22.11	16.83	121	11.38	9.73	0	25.2	390	MS
SBO116	Green	Dark Red	71.06	59.89	1.39	6.88	12.83	10.41	0.66	48.34	47.14	60.6	11.44	10.11	130.5	11.6	9.13	7.5	19.2	356	MR
SBO117	Light Green	Light Red	74.39	64.3	1.09	5.97	17.51	10.32	0.81	47.36	47.24	59.6	16.22	14	123	13.1	11.99	0	28.4	386	MS
SBO118	Green	Red	66.73	50.42	1.15	7.9	13.01	8.95	0.63	49.23	47.7	71.6	19.22	16.67	117	15.83	13.57	17.5	35.6	430	MS
SBO119	Dark Green	Red	65.01	54.28	1.33	9.29	10.79	11.07	0.67	48.71	43.99	49	16	6	126.5	15.32	8.9	17.5	16.4	262	MR
SBO120	Green	Light Red	68.39	49.33	1.23	7.17	13.72	11.17	0.67	48.78	47.56	80.2	40.33	37.28	117	14.75	13.35	2.5	38.8	490	MS
SBO121	Green	Light Red	70.53	56.24	2.05	7.67	13.19	10.59	0.64	48.24	45.71	67.4	37.22	34.89	117	12.75	11.45	1.67	36.8	460	MS
SBO122	Dark Green	Dark Red	77.7	67.95	1.95	6.58	15.12	8.58	0.57	50.01	44.46	66.2	24.17	18.44	101	10.95	6.64	0	36.8	468	MS
SBO123	Dark Green	Light Red	70.51	55.65	1.16	6.89	13.87	7.95	0.57	50.55	47.04	79.6	30.44	27.89	116.5	13.7	11.02	0	45.6	572	S
SBO124	Light Green	Light Red	78.34	63.67	1.19	7.24	12.89	10.35	0.69	52.81	48.42	73.2	14.33	11.56	131	12	12.44	5	32.4	386	MS
SBO125	Green	Red	78.12	62.87	1.18	6.96	14.01	7.92	0.49	45.37	46.77	56	25.67	21.44	98	15.13	11.11	4.17	22.8	306	MS
SBO126	Green	Red	69.67	55.12	1.48	7.31	12.4	9.12	0.66	50.93	50.25	88.6	33.33	30.44	104	12.4	9.36	1.67	36.8	364	MS
SBO127	Green	Yellow	70.37	58.7	1.4	6.88	14.1	5.85	0.47	54.58	50.58	75	29.44	26	101	9.2	7.86	5.83	42	502	S
SBO128	Green	Brown	71.06	60.68	1.76	6.62	13.36	8.41	0.69	52.55	50.77	66.6	22.11	18.22	105	14.62	12.65	0	34	454	MS
SBO129	Green	Light Red	67.92	53.95	1.65	6.62	13.85	11.75	0.74	53.08	50.96	74.2	28	26.56	114	13.43	12.53	0	35.2	464	MS
SBO130	Green	Dark Red	73.87	66.47	1.54	7.44	17.37	7.85	0.44	46.04	44.71	44.6	20	16.11	109	12.65	12.04	1.67	35.2	380	MS
SBO131	Green	Light Red	55.82	41.65	1.01	5.78	13.87	5.1	0.46	43.1	37.72	67.8	14.56	12.33	108	10.88	7.77	7.5	68	1012	HS
SBO132	Green	Red	66.45	53.47	1.14	6.97	15.53	4.75	0.63	56.41	49.31	72.2	24.56	20.22	102.5	12.9	8.53	3.33	57.2	654	S
SBO133	Green	Dark Red	71.73	59.19	1.05	7.69	13.67	6.47	0.5	53.01	48.18	72.8	22.22	17.78	97.5	10.58	10.64	5.83	45.6	536	S
SBO134	Dark Green	Dark Red	68.51	54.43	1	6.89	13.22	5.31	0.44	45.83	44.32	47.2	20.33	17	102	12.23	8.58	2.5	50.8	514	S
SBO135	Green	Red	73.91	62.02	1.16	7.01	14.13	10.28	0.68	48.82	45.54	65.6	17.28	14.28	106	13.78	11.94	5.83	38	450	MS
SBO136	Green	Light Red	71.15	56.84	1.31	6.82	12.91	7.98	0.59	48.19	46.79	64.6	20.11	16.89	105	12.48	12	9.17	48	568	S
SBO137	Dark Green	Dark Red	72.89	61.69	1.11	7.44	13.51	11.71	0.66	56.48	47.97	74.8	27	23.33	113	13.15	9.53	7.5	32	416	MS
SBO138	Dark Green	Red	61.61	49.46	1.04	6.77	13.42	9.12	0.57	50	44.45	50.8	13.44	10.78	106	14.83	14.96	4.17	28	352	MS
SBO139	Dark Green	Red	75.02	58.15	1.14	7.11	15.5	9.72	0.57	54.09	50.4	62	25.56	22.33	114.5	13	10.64	0	26.8	398	MS
SBO140	Green	White	63.29	51.46	1.13	7.33	11.02	6.01	0.44	51.06	46.27	52.6	15.22	12.44	98	12.38	9.36	5	35.2	484	MS
SBO141	Dark Green	Dark Red	63.67	51.42	1.12	7.33	13.37	11.85	0.63	45.34	43.22	64.4	20.22	17.72	116.5	10.65	10.29	0	30.4	412	MS
SBO142	Dark Green	Dark Red	72.08	59.02	1.62	7.76	15.28	9.86	0.58	51.4	45.28	67	24.11	21.33	118	12.5	12.69	3.33	38	510	MS
SBO143	Green	Light Red	64.79	50.7	1.9	7.01	13.95	11.81	0.64	52.66	49.63	87.2	27.56	24.11	118	12.8	13.56	0	29.2	414	MS
SBO144	Green	Brown	77.59	61.5	1.71	7.91	12.84	9.26	0.73	58.61	55.15	76	38.56	34	105.5	7.52	8.2	0	47.6	614	S
SBO145	Green	Red	62.2	46.39	1.46	6.96	13.36	9.15	0.64	49.23	49.9	77.4	41.56	23.89	104	6.82	6.13	0	49.2	586	S
SBO146	Green	Red	69.12	54.92	1.63	7.18	17.14	10.19	0.57	51.44	48.54	80.4	36.89	34.22	118	13.25	12.7	0	34	474	MS
SBO147	Dark Green	Red	81.11	70.88	1.38	8.39	13.45	11.85	0.74	45.12	43.99	60	23.61	18.61	122.5	13.7	13.5	0	19.2	292	MR
SBO148	Green	Dark Red	73.35	62.24	1.13	8	12.88	10.62	0.61	60.41	58.04	99.8	38.11	29.39	122	9.08	8.52	0	44.8	564	S
SBO149	Green	Red	69.03	57.07	1.16	7.08	12.72	10.87	0.65	54.24	50.13	85.8	23.56	19.78	128	12.43	9.28	5	38	502	MS
SBO150	Dark Green	Brown	73.46	59.94	0.95	7.21	12.96	8.83	0.66	55.43	54.6	82.8	34.11	30.44	125	12.18	8.67	6.67	36.8	480	MS
SBO151	Light Green	Light Red	69.78	62.49	1.32	8.11	14.04	13.97	0.99	48.86	48.19	78	27.11	23.39	125	9.73	9.14	5.83	39.6	538	MS
SBO152	Dark Green	Red	69.39	56.81	1.76	7.56	14.31	10.93	0.73	51.16	48.22	78	31.28	27	129	11.28	9.23	0	44.8	574	S
SBO153	Green	Red	72.72	58.47	1.22	7.74	13.24	10.02	0.62	45.61	44.22	63	18.33	15.22	128	13.18	8.57	10	38.4	520	MS
SBO154	Dark Green	Dark Red	62.94	49.95	1.9	7.52	15.3	13.24	0.95	53.94	47.49	77.6	18.22	15.39	128	13.5	10.49	0	40.8	540	S
SBO155	Dark Green	White	55.49	43.07	0.95	6.87	11.16	10.16	0.62	41.66	39.22	40.4	16.56	12.83	125.5	13.43	14.32	0	28.8	348	MS
SBO156	Green	Dark Red	46.56	36.04	1.08	6.37	11.72	7.58	0.58	50.22	50.73	65	24.11	21	118	11.38	10.79	4.17	28.4	390	MS
SBO157	Dark Green	Dark Red	44.16	35.43	0.85	5.99	10.63	10.33	0.65	49.69	45.51	49.8	18.67	14.78	120.5	10.9	9.71	0	38	510	MS
Min			44.16	35.43	0.53	5.51	8.84	4.75	0.38	39.05	37.72	39.2	10.11	6	97	6.82	5.75	0	13.2	230
Max			86.7	75.79	2.07	11.11	21.82	17.98	1.27	60.41	58.04	99.8	41.61	38	131	15.88	15.26	17.5	68	1012
Average			70.31	57.4	1.2	7.3	13.71	10.33	0.66	51.2	48.01	69.71	25.92	22.22	113.73	12.54	10.76	2.45	32.67	455.9
MR-Moderately Resistant; MS-Moderately susceptible; S-Susceptible; HS-Highly Susceptible
