# Supplementary material for: Screening of short-day onions for resistance to Stemphylium leaf blight in the seed-to-bulb stage (stage I) and bulb-to-seed stage (stage II)
Source: Front Plant Sci. 2022 Nov 16;13:1063685. doi: 10.3389/fpls.2022.1063685 (PMC9709266; doi:10.3389/fpls.2022.1063685)
Supplement: Supplementary file 4 [file Table_4.xlsx]

## Sheet: Sheet1
Genotype	Genotypes/hybrids	Leaf color	Bulb colour	Percent Disease Incidence (%)		AUDPC
				10 DAI	20DAI	30DAI	Average PDI	AUDPC
SBO001	PR/BS(II)-2-1	Green	Light Red	13.6	18.4	31.6	21.2	478
SBO002	AKON080-4-4	Green	Red	10	14	24.4	16.1333	362
SBO003	JNDWO85-1	Green	Red	19.2	23.2	34.4	25.6	596
SBO004	PR/BS(II)-4-6	Dark Green	Pink	16.4	22.8	44	27.7333	612
SBO005	L28-Sel-2	Dark Green	Dark Red	10.4	13.2	23.6	15.7333	354
SBO006	Sel383-17-9/AKON080-2	Green	Dark Red	8.4	11.6	20.8	13.6	304
SBO007	PM-12	Green	Pink	10	14.4	21.6	15.3333	352
SBO008	AKON072-4-2	Green	Dark Red	12.8	23.6	37.2	24.5333	550
SBO009	PM-21	Green	Pink	9.6	13.2	28	16.9333	368
SBO010	AKON080-4-1	Green	Dark Red	10.8	18.8	32.4	20.6667	458
SBO011	PR/BS(II)-4-3	Green	Pink	6	8.8	18	10.9333	238
SBO012	2018-126-3/L-28W-6-3	Green	Red	13.2	20.4	33.6	22.4	504
SBO013	Pusa Red	Green	Red	6.4	13.6	24.8	14.9333	324
SBO014	Pusa Red/AKON072-3-3	Green	Red	5.6	14.8	24	14.8	324
SBO015	Sel-153/PRDN-3	Green	Light Red	10	11.2	25.6	15.6	340
SBO016	PM-5	Light Green	Brown	10.8	15.6	28	18.1333	404
SBO017	Pusa Red/AKON080-4-2	Green	Light Red	8.8	15.2	24.4	16.1333	362
SBO018	AKON-072-5(OP)-4	Green	Red	13.2	17.2	29.6	20	452
SBO019	Sel383-17-9/ AKON080-3	Green	Dark Red	10	17.2	26	17.7333	402
SBO020	PWR	Green	White	13.2	17.2	30.4	20.2667	456
SBO021	L-28	Green	Dark Red	14.8	19.6	27.6	20.6667	482
SBO022	Pusa Sobha	Green	Brown	19.6	24	36.8	26.8	620
SBO023	B-780	Green	Pink	8	12.8	16.4	12.4	290
SBO024	Arka Pitambar	Green	Yellow	11.6	16	29.4	19	423
SBO025	VL Pyaz	Green	Red	8	14.8	30	17.6	378
SBO026	NHRdF Fursungi	Green	Red	10.8	16	31	19.2667	423
SBO027	Pusa sona	Green	Yellow	17.6	24.4	42.4	28.1333	632
SBO028	RO-252	Dark Green	Dark Red	22.4	27.6	44	31.3333	720
SBO029	Pusa Ridhi	Green	Dark Red	12.8	18	35.2	22	484
SBO030	Agrifound white	Green	White	14.8	20	37.6	24.1333	536
SBO031	GJWO11	Green	White	13.2	19.2	25.2	19.2	450
SBO032	Arka Bheem	Green	Red	9.6	14.4	18.8	14.2667	334
SBO033	Pusa Madhavi	Dark Green	Brown	11.6	17.6	22	17.0667	402
SBO034	KRR	Green	Light Red	17.6	22.8	31.6	24	562
SBO035	JNDWO-85	Green	White	11.2	18	25.2	18.1333	418
SBO036	Sukhsagar	Green	Red	9.2	15.6	24.4	16.4	370
SBO037	RO-59	Green	Dark Red	11.6	16	31.6	19.7333	434
SBO038	AVON1021 (S1)	Green	Red	13.2	18	30	20.4	462
SBO039	AKON072-5-1 (OP)	Green	Light Red	11.2	17.6	26.4	18.4	420
SBO040	AKON070-1	Green	Dark Red	14.4	18.8	33.2	22.1333	498
SBO041	Sel383/BS#27-14	Light Green	Red	12	14.4	16.4	14.2667	346
SBO042	Sel383/BS#27-17	Light Green	Dark Red	6.8	9.2	16.4	10.8	242
SBO043	NF723-2	Dark Green	Red	18.4	23.2	35.2	25.6	592
SBO044	EGRN-1/PRDN-2-1	Dark Green	Red	7.6	11.2	16.8	11.8667	272
SBO045	PM-16-1	Green	Light Red	14.8	20	35.6	23.4667	526
SBO046	EGRN-1/PRDN×-2-2	Dark Green	Light Red	11.2	17.2	25.6	18	412
SBO047	PM-16-2	Green	Brown	8.4	10	15.2	11.2	260
SBO048	Sel153-1-N-3/PRDN-3-3	Dark Green	Red	11.6	20	32.4	21.3333	478
SBO049	JNDWO85× PS-10-4	Green	White	10.8	22.8	40.4	24.6667	538
SBO050	Sel153-1-N-3/PRDN-3-1	Light Green	Red	8.4	15.2	31.2	18.2667	392
SBO051	Sel383/BS#27-16	Light Green	Red	13.6	22	37.6	24.4	544
SBO052	AKON083/AKON080-3	Green	Red	15.2	22	40.8	26	576
SBO053	EG112-5×AKON072-5	Dark Green	Red	14.8	24.4	48.4	29.2	634
SBO054	AKON085-1-2	Dark Green	Red	20.8	25.6	46.4	30.9333	696
SBO055	AKON083/BKSN-1-2	Green	Red	15.6	22.4	46.8	28.2667	614
SBO056	EG112-5/AKON072-3	Dark Green	Red	16	22	42.8	26.9333	594
SBO057	Sel153-1/AKON072-2	Dark Green	Red	16	22.8	41.6	26.8	596
SBO058	Sel153-1/AKON072-6	Dark Green	Yellow	16.4	23.2	45.6	28.4	624
SBO059	EGRN-2/SSRN-2-4	Dark Green	Red	10.8	17.6	35.2	21.2	460
SBO060	EG112-5/AKON072-4	Dark Green	Red	16.4	22.4	39.6	26.1333	586
SBO061	EG112-5/AKON072-2	Green	Red	15.6	22	42.4	26.6667	588
SBO062	Sel 383/BS#27-15	Green	Pink	10	16.8	22.8	16.5333	382
SBO063	NF723-6	Dark Green	Red	10.8	18	31.2	20	444
SBO064	Sel153-1-N-3/PRDN-3-2	Dark Green	Red	11.2	18.4	32	20.5333	456
SBO065	Sel153-1/AKON072-4	Dark Green	Red	18	24.8	38.4	27.0667	620
SBO066	NF723-9	Dark Green	Red	17.2	23.6	37.2	26	594
SBO067	Sel153-N-1/AKON080(P-2)	Dark Green	Red	14.8	19.6	32.8	22.4	508
SBO068	EGRN-2/SSRN-2-1	Dark Green	Red	16	20.4	34.8	23.7333	538
SBO069	AKON083/AKON080-1	Green	Dark Red	12.8	18.4	30	20.4	462
SBO070	Sel153-1/AKON072-5	Dark Green	Red	16.4	24.8	42.4	27.8667	624
SBO071	EGRN-2/SSRN-2-2	Green	Dark Red	16.8	22	34.8	24.5333	562
SBO072	KSP1118 F1 1789484	Green	Light Red	10	18.1	30.4	19.5	433
SBO073	KSP 1495 F1 1789482	Green	Red	7.2	16	30.8	18	386
SBO074	Sel153-N-1/SSR-3-5	Dark Green	Dark Red	11.2	18.4	36.4	22	478
SBO075	Sel153-N-1/ AKON-083(P-6)	Green	Red	9.2	15.2	29.6	18	392
SBO076	L-28-Self-1	Green	Red	6	10.8	14.8	10.5333	242
SBO077	Sel 153-N-1/AKON083(P-3)	Green	Red	8.4	13.6	16.8	12.9333	304
SBO078	AKON072-1-2	Green	Light Red	7.6	12.4	23.2	14.4	316
SBO079	AKON072-4-4	Green	Light Red	14.8	22.8	45.2	27.6	602
SBO080	AKON072-1(OP)-1	Green	Light Red	9.6	13.6	29.3	17.5	378.5
SBO081	AKON-072-4-1	Green	Red	11.6	23.6	40.4	25.2	554
SBO082	L-28-1-1	Light Green	Red	12.4	25.2	46.4	28	608
SBO083	AKON072-4-3	Green	Red	11.2	22.8	41.6	25.2	548
SBO084	AKON087-1(OP)	Green	Light Red	12.8	19.6	30.8	21.0667	478
SBO085	PM-11	Green	Brown	12.8	25.6	46.6	28.3333	617
SBO086	L-28-2-1	Light Green	Light Red	12.8	23.6	39.2	25.2	560
SBO087	PM-16	Green	Light Red	6.4	15.2	25.2	15.6	342
SBO088	AKON072-5(OP)-5	Green	Red	13.6	22.4	40.4	25.4667	562
SBO089	PWF	Green	White	10.8	19.2	33.2	21.0667	466
SBO090	Bhima Shakti	Green	Red	9.6	18	31.2	19.6	432
SBO091	2018-126-3/L-28-W-6-3	Green	Light Red	8.8	16	20.4	15.0667	350
SBO092	EGRN-2/SSN-2-3	Green	Red	9.6	15.6	28.4	17.8667	394
SBO093	Bhima Safed	Green	White	8.4	14.8	31.2	18.1333	388
SBO094	JRO11	Green	Red	8.8	15.2	27.2	17.0667	376
SBO095	Punjab Naroha	Green	Red	9.2	13.2	27.6	16.6667	362
SBO096	HOS4	Green	Red	9.2	15.2	22.8	15.7333	358
SBO097	Hisar-2(Waxy)	Green	Dark Red	6.4	10.4	16.8	11.2	252
SBO098	NHRDF Red 4	Green	Red	5.2	10	18.4	11.2	244
SBO099	PRO-6	Green	Red	10.4	16	26.8	17.7333	398
SBO100	Early Grano	Green	Yellow	10.8	20.8	51.6	27.7333	574
SBO101	Bhima Shweta	Green	White	12	16.4	34.4	20.9333	456
SBO102	Phursungi Local	Green	Red	8	14	27.6	16.5333	358
SBO103	Bhima Light Red	Green	Light Red	10	14.4	26	16.8	374
SBO104	GWO-1	Green	White	10.4	15.6	34	20	430
SBO105	Bhima Kiran	Green	Light Red	8	15.2	30	17.7333	382
SBO106	JGWO-3	Green	White	10.8	16.4	41.6	22.9333	480
SBO107	AKON087-2	Dark Green	Dark Red	11.2	20	50	27.0667	562
SBO108	Sel153-1-N-3/PRDN-3-5	Light Green	Light Red	8.8	17.2	39.2	21.7333	456
SBO109	Hisar2-Sel-1-1	Light Green	Dark Red	8.8	14.8	28.8	17.4667	380
SBO110	JNDWO85/PS-10-3	Green	White	9.2	11.2	24.8	15.0667	328
SBO111	Hisar3-2-1	Green	Light Red	7.6	13.2	22	14.2667	318
SBO112	JWDWO85×PS-10-2	Green	White	6.8	14.4	17.2	12.8	298
SBO113	JNDWO85×PS-10-1	Green	White	6.4	10	13.2	9.86667	230
SBO114	AKON072-5-OP-9	Light Green	Red	10.4	20.8	30.8	20.6667	466
SBO115	Sel153-1-N-3/PRDN-3-4	Light Green	Red	10.4	16	25.2	17.2	390
SBO116	Hisar-2(Self-2)	Green	Dark Red	10.8	15.2	19.2	15.0667	356
SBO117	Sel 153-1-N-3/PRDN-3-6	Light Green	Light Red	9.6	14.8	28.4	17.6	386
SBO118	AKON072-5-2(OP)	Green	Red	8	17.2	35.6	20.2667	430
SBO119	AVON 1021-2(OP)	Dark Green	Red	6.8	11.2	16.4	11.4667	262
SBO120	KSP1497 F1 1789514	Green	Light Red	10.8	18.8	38.8	22.8	490
SBO121	KSP1397 F1 1789525	Green	Light Red	10	17.6	36.8	21.4667	460
SBO122	Red Coach	Dark Green	Dark Red	11.2	17.2	36.8	21.7333	468
SBO123	KSP1121 F1 1789524	Dark Green	Light Red	12.8	21.6	45.6	26.6667	572
SBO124	Sel153N-1/SSR-3-4	Light Green	Light Red	9.6	12.8	32.4	18.2667	386
SBO125	Sel153N-1/SSR-3	Green	Red	7.6	11.6	22.8	14	306
SBO126	Sel153-1/AKON 083(P-5)	Green	Red	6.4	11.6	36.8	18.2667	364
SBO127	2018-126-2/AKON 083-3-4	Green	Yellow	10.4	18.8	42	23.7333	502
SBO128	121A-7/126-183-1-2	Green	Brown	10.8	17.6	34	20.8	454
SBO129	AKON080-3-2	Green	Light Red	12	16.8	35.2	21.3333	464
SBO130	AKON081	Green	Dark Red	8	12.4	35.2	18.5333	380
SBO131	AKON068	Green	Light Red	24	43.2	68	45.0667	1012
SBO132	AKON093	Green	Red	8.8	28	57.2	31.3333	654
SBO133	Agrifound Dark Red	Green	Dark Red	11.2	19.6	45.6	25.4667	536
SBO134	AKON073	Dark Green	Dark Red	10.4	15.6	50.8	25.6	514
SBO135	AKON070	Green	Red	8.4	17.6	38	21.3333	450
SBO136	AKON075	Green	Light Red	11.6	21.2	48	26.9333	568
SBO137	L-28	Dark Green	Dark Red	8	17.6	32	19.2	416
SBO138	AKON080	Dark Green	Red	8.4	12.8	28	16.4	352
SBO139	L733	Dark Green	Red	10.4	16	26.8	17.7333	398
SBO140	AKON077	Green	White	14	16.8	35.2	22	484
SBO141	AKON078	Dark Green	Dark Red	10.4	15.6	30.4	18.8	412
SBO142	AKON071	Dark Green	Dark Red	10.8	21.2	38	23.3333	510
SBO143	Agrifound Light Red	Green	Light Red	10	16.8	29.2	18.6667	414
SBO144	AKON082	Green	Brown	15.6	22	47.6	28.4	614
SBO145	Matahari	Green	Red	13.2	20.8	49.2	27.7333	586
SBO146	KSP1496 F1 1789555	Green	Red	11.2	19.2	34	21.4667	474
SBO147	T-821	Dark Green	Red	8.4	11.2	19.2	12.9333	292
SBO148	Ceylon	Green	Dark Red	12.8	21.2	44.8	26.2667	564
SBO149	Indam-4	Green	Red	12.8	18.4	38	23.0667	502
SBO150	Sel153-N-2/PRDN-2-2	Dark Green	Brown	11.6	18	36.8	22.1333	480
SBO151	EG×-1-2018.1 Waxi 1	Light Green	Light Red	13.6	20.4	39.6	24.5333	538
SBO152	Sel 153-N-3/PRDN-3-6	Dark Green	Red	14	21	44.8	26.6	574
SBO153	Sel 153 N-2/PRDN-3-1	Green	Red	12.4	20.4	38.4	23.7333	520
SBO154	AKON072-6	Dark Green	Dark Red	12	21.6	40.8	24.8	540
SBO155	AKON069	Dark Green	White	7.2	13.2	28.8	16.4	348
SBO156	AKON079	Green	Dark Red	7.2	17.6	28.4	17.7333	390
SBO157	AKON087	Dark Green	Dark Red	12	20	38	23.3333	510
Min				5.2	8.8	13.2	9.86667	230
Max				24	43.2	68	45.0667	1012
Average				11.3732	17.8796	32.6694	20.6408	455.9
